# Supplementary material for: Transcriptome Analysis and Its Application in Screening Genes Related to the Growth and Development of Sarcomyxa edulis
Source: J Fungi (Basel). 2025 Oct 20;11(10):750. doi: 10.3390/jof11100750 (PMC12565735; doi:10.3390/jof11100750)
Supplement: Supplementary file 1 [file jof-11-00750-s001.zip]

Archive with 1 entries (1 files):
- jof-3854706-supplementary.pdf
